# Supplementary material for: Middle Eastern Genetic Variation Improves Clinical Annotation of the Human Genome
Source: J Pers Med. 2022 Mar 9;12(3):423. doi: 10.3390/jpm12030423 (PMC8956070; doi:10.3390/jpm12030423)
Supplement: Supplementary file 1 [file jpm-12-00423-s001.zip]

Archive with 2 entries (2 files):
- Supplementary Figure S1.pdf
- Supplementary_Table.xlsx
